# Supplementary material for: Estimating an EQ-5D-3L Value Set for Romania Using Time Trade-Off
Source: Int J Environ Res Public Health. 2021 Jul 11;18(14):7415. doi: 10.3390/ijerph18147415 (PMC8306594; doi:10.3390/ijerph18147415)
Supplement: Supplementary file 1 [file ijerph-18-07415-s001.zip]

Archive with 1 entries (1 files):
- ijerph-1255534-SI.pdf
